# Supplementary material for: Description of a new species of Lamellothyrea Krikken (Coleoptera, Scarabaeidae, Cetoniinae) from the iSimangaliso Wetland Park, KwaZulu-Natal (South Africa)
Source: Zookeys. 2017 Aug 8;(688):35–48. doi: 10.3897/zookeys.688.13632 (PMC5672581; doi:10.3897/zookeys.688.13632)
Supplement: XML Treatment for Lamellothyrea descarpentriesi [file zookeys.688.13632-treatment1.xml]

<!DOCTYPE tp:taxon-treatment
  PUBLIC "-//TaxonX//DTD Taxonomic Treatment Publishing DTD v0 20100105//EN" "tax-treatment-NSO.dtd">
<tp:taxon-treatment xmlns:tp="http://www.plazi.org/taxpub"><tp:treatment-meta><kwd-group><label>Taxon classification</label><kwd><named-content xmlns:xlink="http://www.w3.org/1999/xlink" content-type="kingdom">Animalia</named-content></kwd><kwd><named-content xmlns:xlink="http://www.w3.org/1999/xlink" content-type="order">Coleoptera</named-content></kwd><kwd><named-content xmlns:xlink="http://www.w3.org/1999/xlink" content-type="family">Scarabaeidae</named-content></kwd></kwd-group><mixed-citation publication-type="journal"><person-group><name><surname>Perissinotto</surname><given-names>Renzo</given-names></name></person-group><article-title>Description of a new species of <italic><tp:taxon-name><tp:taxon-name-part taxon-name-part-type="genus" reg="Lamellothyrea">Lamellothyrea</tp:taxon-name-part></tp:taxon-name></italic> Krikken (<tp:taxon-name><tp:taxon-name-part taxon-name-part-type="order">Coleoptera</tp:taxon-name-part></tp:taxon-name>, <tp:taxon-name><tp:taxon-name-part taxon-name-part-type="family">Scarabaeidae</tp:taxon-name-part></tp:taxon-name>, <tp:taxon-name><tp:taxon-name-part taxon-name-part-type="subfamily">Cetoniinae</tp:taxon-name-part></tp:taxon-name>) from the iSimangaliso Wetland Park, KwaZulu-Natal (South Africa)</article-title><source>Zookeys</source><day>8</day><month>8</month><year>2017</year><volume>2017</volume><issue>688</issue><fpage>35</fpage><lpage>48</lpage><pub-id pub-id-type="doi">10.3897/zookeys.688.13632</pub-id></mixed-citation></tp:treatment-meta><tp:nomenclature><tp:taxon-name>
            <tp:taxon-name-part taxon-name-part-type="genus" reg="Lamellothyrea">Lamellothyrea</tp:taxon-name-part>
            <tp:taxon-name-part taxon-name-part-type="species" reg="descarpentriesi">descarpentriesi</tp:taxon-name-part>
          </tp:taxon-name><tp:taxon-authority>Krikken, 1980</tp:taxon-authority><tp:nomenclature-citation-list><tp:nomenclature-citation><tp:taxon-name>
                <tp:taxon-name-part taxon-name-part-type="genus" reg="Lamellothyrea">Lamellothyrea</tp:taxon-name-part> <tp:taxon-name-part taxon-name-part-type="species" reg="descarpentriesi">descarpentriesi</tp:taxon-name-part></tp:taxon-name><comment>Krikken, 1980: 185–187; <xref ref-type="bibr" rid="B4">Holm and Marais 1992</xref>: 126–127; <xref ref-type="bibr" rid="B9">Rigout and Allard 1992</xref>: 85, 92; <xref ref-type="bibr" rid="B10">Sakai and Nagai 1998</xref>: 332, 395.</comment></tp:nomenclature-citation></tp:nomenclature-citation-list></tp:nomenclature><tp:treatment-sec sec-type="material" id="SECID0ENJAC"><title>Known material.</title><p>Holotype (♂): Transvaal (<named-content xmlns:xlink="http://www.w3.org/1999/xlink" content-type="dwc:institutional_code" xlink:type="simple">RMNH</named-content>). Other material: 1♂, Mozambique, Marracuene 10 m, 50 km N of Maputo, <named-content xmlns:xlink="http://www.w3.org/1999/xlink" content-type="dwc:verbatimCoordinates" xlink:type="simple"><named-content content-type="geo-json" specific-use="{&#34;type&#34;:&#34;Point&#34;,&#34;coordinates&#34;:[32.669722,-25.770556]}" id="NCID0E2JAC" xlink:type="simple">S25°46'14", E32°40'11"</named-content></named-content>, 23–26 Aug 2001, AK Brinkman leg (<abbrev xmlns:xlink="http://www.w3.org/1999/xlink" xlink:title="Jonathan Ball and Andre Marais Private Collection, Cape Town, South Africa" id="ABBRID0EAKAC" xlink:type="simple">BMPC</abbrev>); 1♀: Mozambique, Praia Do Bilene (<named-content xmlns:xlink="http://www.w3.org/1999/xlink" content-type="dwc:verbatimCoordinates" xlink:type="simple"><named-content content-type="geo-json" specific-use="{&#34;type&#34;:&#34;Point&#34;,&#34;coordinates&#34;:[33.436389,-25.484167]}" id="NCID0EIKAC" xlink:type="simple">25°28'63"S, 33°25'71"E</named-content></named-content>) 27 Oct 2015, found dead on the beach, Andrew Deacon (<ext-link xmlns:xlink="http://www.w3.org/1999/xlink" xlink:type="simple" ext-link-type="uri" xlink:href="https://www.ispotnature.org/node/747181">https://www.ispotnature.org/node/747181</ext-link>, accessed on 25 May 2016).</p></tp:treatment-sec><tp:treatment-sec sec-type="description" id="SECID0ESKAC"><title>Description of female.</title><p>While a detailed description of the holotype male of this species, complete with quality drawings, is provided in <xref ref-type="bibr" rid="B5">Krikken (1980)</xref>, the female has remained unknown until the recent posting of a photo of a specimen by A. Deacon on the iSpot site. The specimen was found freshly dead on the beach of Praia do Bilene and the photo is of sufficiently high resolution to ascertain that it belongs to this sex and to recognise its key characters. On the basis of this, the female is essentially identical to the male in general appearance (Figs <xref ref-type="fig" rid="F1">1A</xref>, <xref ref-type="fig" rid="F2">2A</xref>), with the exception that it exhibits <!--PageBreak-->convex abdominal sternites without the medial vertical groove, which is typical of the male. The protibiae are also significantly broader anteriorly than in the male, and visibly tridentate.</p></tp:treatment-sec><tp:treatment-sec><!--Section generated to contain objects referenced in tp:taxon-treatment.--><fig id="F1" position="float" orientation="portrait"><label>Figure 1.</label><caption><p>Dorsal habitus of <bold>A</bold> <italic><tp:taxon-name><tp:taxon-name-part taxon-name-part-type="genus" reg="Lamellothyrea">Lamellothyrea</tp:taxon-name-part> <tp:taxon-name-part taxon-name-part-type="species" reg="descarpentriesi">descarpentriesi</tp:taxon-name-part></tp:taxon-name></italic> (Marracuene, Mozambique) and <bold>B</bold> <italic><tp:taxon-name><tp:taxon-name-part taxon-name-part-type="genus" reg="Lamellothyrea">Lamellothyrea</tp:taxon-name-part> <tp:taxon-name-part taxon-name-part-type="species" reg="isimangaliso">isimangaliso</tp:taxon-name-part></tp:taxon-name></italic> sp. n. (St Lucia, South Africa).</p></caption><graphic xmlns:xlink="http://www.w3.org/1999/xlink" xlink:href="zookeys-688-035-g001.jpg" position="float" orientation="portrait" xlink:type="simple" id="oo_149219.jpg"/></fig><fig id="F2" position="float" orientation="portrait"><label>Figure 2.</label><caption><p>Clypeal armour of <bold>A</bold> <italic><tp:taxon-name><tp:taxon-name-part taxon-name-part-type="genus" reg="Lamellothyrea">Lamellothyrea</tp:taxon-name-part> <tp:taxon-name-part taxon-name-part-type="species" reg="descarpentriesi">descarpentriesi</tp:taxon-name-part></tp:taxon-name></italic> (Marracuene, Mozambique) and <bold>B</bold> <italic><tp:taxon-name><tp:taxon-name-part taxon-name-part-type="genus" reg="Lamellothyrea">Lamellothyrea</tp:taxon-name-part> <tp:taxon-name-part taxon-name-part-type="species" reg="isimangaliso">isimangaliso</tp:taxon-name-part></tp:taxon-name></italic> sp. n. (St Lucia, South Africa).</p></caption><graphic xmlns:xlink="http://www.w3.org/1999/xlink" xlink:href="zookeys-688-035-g002.jpg" position="float" orientation="portrait" xlink:type="simple" id="oo_149220.jpg"/></fig></tp:treatment-sec><ref-list><ref id="B4"><mixed-citation xmlns:xlink="http://www.w3.org/1999/xlink" xlink:type="simple">
          <person-group><name name-style="western"><surname>Holm</surname><given-names>E</given-names></name><name name-style="western"><surname>Marais</surname><given-names>E</given-names></name></person-group> (<year>1992</year>) <source>Fruit chafers of southern Africa (<tp:taxon-name><tp:taxon-name-part taxon-name-part-type="family">Scarabaeidae</tp:taxon-name-part></tp:taxon-name>: <tp:taxon-name><tp:taxon-name-part taxon-name-part-type="tribe">Cetoniini</tp:taxon-name-part></tp:taxon-name>).</source> <publisher-name>Ekogilde</publisher-name>, <publisher-loc>Hartbeespoort (South Africa)</publisher-loc>, <size units="page">326 pp</size>.</mixed-citation></ref><ref id="B9"><mixed-citation xmlns:xlink="http://www.w3.org/1999/xlink" xlink:type="simple">
          <person-group><name name-style="western"><surname>Rigout</surname><given-names>J</given-names></name><name name-style="western"><surname>Allard</surname><given-names>V</given-names></name></person-group> (<year>1992</year>) <source>Beetles of the World: <tp:taxon-name><tp:taxon-name-part taxon-name-part-type="tribe">Cetoniini</tp:taxon-name-part></tp:taxon-name> 2.</source> <publisher-name>Sciences Nat</publisher-name>, <publisher-loc>Venette (France)</publisher-loc>, <size units="page">100 pp</size>. [+ 12 Tables]</mixed-citation></ref><ref id="B10"><mixed-citation xmlns:xlink="http://www.w3.org/1999/xlink" xlink:type="simple">
          <person-group><name name-style="western"><surname>Sakai</surname><given-names>K</given-names></name><name name-style="western"><surname>Nagai</surname><given-names>S</given-names></name></person-group> (<year>1998</year>) <article-title>The Cetoniine Beetles of the World</article-title>. <source>Mushi-Sha’s Iconographic Series of Insects</source>, <volume>Vol. 3</volume>. <publisher-name>Mushi-Sha</publisher-name>, <publisher-loc>Tokyo</publisher-loc>.</mixed-citation></ref><ref id="B5"><mixed-citation xmlns:xlink="http://www.w3.org/1999/xlink" xlink:type="simple">
          <person-group><name name-style="western"><surname>Krikken</surname><given-names>J</given-names></name></person-group> (<year>1980</year>) <article-title>New cetoniine taxa from Africa and Asia (<tp:taxon-name><tp:taxon-name-part taxon-name-part-type="order">Coleoptera</tp:taxon-name-part></tp:taxon-name>, <tp:taxon-name><tp:taxon-name-part taxon-name-part-type="family">Cetoniidae</tp:taxon-name-part></tp:taxon-name>). Revue française d’Entomologie (N.S.</article-title> <source>)</source> <volume>2</volume>(<issue>4</issue>): <fpage>185</fpage>–<lpage>189</lpage>.</mixed-citation></ref></ref-list></tp:taxon-treatment>
