# Supplementary material for: Description of a new species of Lamellothyrea Krikken (Coleoptera, Scarabaeidae, Cetoniinae) from the iSimangaliso Wetland Park, KwaZulu-Natal (South Africa)
Source: Zookeys. 2017 Aug 8;(688):35–48. doi: 10.3897/zookeys.688.13632 (PMC5672581; doi:10.3897/zookeys.688.13632)
Supplement: XML Treatment for Lamellothyrea isimangaliso [file zookeys.688.13632-treatment2.xml]

<!DOCTYPE tp:taxon-treatment
  PUBLIC "-//TaxonX//DTD Taxonomic Treatment Publishing DTD v0 20100105//EN" "tax-treatment-NSO.dtd">
<tp:taxon-treatment xmlns:tp="http://www.plazi.org/taxpub"><tp:treatment-meta><kwd-group><label>Taxon classification</label><kwd><named-content xmlns:xlink="http://www.w3.org/1999/xlink" content-type="kingdom">Animalia</named-content></kwd><kwd><named-content xmlns:xlink="http://www.w3.org/1999/xlink" content-type="order">Coleoptera</named-content></kwd><kwd><named-content xmlns:xlink="http://www.w3.org/1999/xlink" content-type="family">Scarabaeidae</named-content></kwd></kwd-group><mixed-citation publication-type="journal"><person-group><name><surname>Perissinotto</surname><given-names>Renzo</given-names></name></person-group><article-title>Description of a new species of <italic><tp:taxon-name><tp:taxon-name-part taxon-name-part-type="genus" reg="Lamellothyrea">Lamellothyrea</tp:taxon-name-part></tp:taxon-name></italic> Krikken (<tp:taxon-name><tp:taxon-name-part taxon-name-part-type="order">Coleoptera</tp:taxon-name-part></tp:taxon-name>, <tp:taxon-name><tp:taxon-name-part taxon-name-part-type="family">Scarabaeidae</tp:taxon-name-part></tp:taxon-name>, <tp:taxon-name><tp:taxon-name-part taxon-name-part-type="subfamily">Cetoniinae</tp:taxon-name-part></tp:taxon-name>) from the iSimangaliso Wetland Park, KwaZulu-Natal (South Africa)</article-title><source>Zookeys</source><day>8</day><month>8</month><year>2017</year><volume>2017</volume><issue>688</issue><fpage>35</fpage><lpage>48</lpage><pub-id pub-id-type="doi">10.3897/zookeys.688.13632</pub-id></mixed-citation></tp:treatment-meta><tp:nomenclature><tp:taxon-name>
            <tp:taxon-name-part taxon-name-part-type="genus" reg="Lamellothyrea">Lamellothyrea</tp:taxon-name-part>
            <tp:taxon-name-part taxon-name-part-type="species" reg="isimangaliso">isimangaliso</tp:taxon-name-part>
            <object-id xmlns:xlink="http://www.w3.org/1999/xlink" content-type="zoobank" xlink:type="simple">http://zoobank.org/B0BBF1C9-AFA0-4D89-80AA-5B17DC87A409</object-id>
          </tp:taxon-name><tp:taxon-status xmlns:xlink="http://www.w3.org/1999/xlink" xlink:type="simple">sp. n.</tp:taxon-status></tp:nomenclature><tp:treatment-sec sec-type="diagnosis" id="SECID0ENMAC"><title>Diagnosis.</title><p>The two species of <italic><tp:taxon-name><tp:taxon-name-part taxon-name-part-type="genus" reg="Lamellothyrea">Lamellothyrea</tp:taxon-name-part></tp:taxon-name></italic> can easily be separated on the basis of their key differences at the level of the clypeal armour, parameres of the male genitalia and the general body colour and ornamentation. In particular, both clypeal horns and longitudinal blade are more pronounced and developed in <italic><tp:taxon-name><tp:taxon-name-part taxon-name-part-type="genus" reg="Lamellothyrea">L.</tp:taxon-name-part> <tp:taxon-name-part taxon-name-part-type="species" reg="isimangaliso">isimangaliso</tp:taxon-name-part></tp:taxon-name></italic> sp. n. than in <italic><tp:taxon-name><tp:taxon-name-part taxon-name-part-type="genus" reg="Lamellothyrea">L.</tp:taxon-name-part> <tp:taxon-name-part taxon-name-part-type="species" reg="descarpentriesi">descarpentriesi</tp:taxon-name-part></tp:taxon-name></italic>. The clypeal horns of <italic><tp:taxon-name><tp:taxon-name-part taxon-name-part-type="genus" reg="Lamellothyrea">L.</tp:taxon-name-part> <tp:taxon-name-part taxon-name-part-type="species" reg="isimangaliso">isimangaliso</tp:taxon-name-part></tp:taxon-name></italic> are narrower but projected further forward than those of <italic><tp:taxon-name><tp:taxon-name-part taxon-name-part-type="genus" reg="Lamellothyrea">L.</tp:taxon-name-part> <tp:taxon-name-part taxon-name-part-type="species" reg="descarpentriesi">descarpentriesi</tp:taxon-name-part></tp:taxon-name></italic>; they are also sharper and form a distinct point at the internal apex. The total body length of <italic><tp:taxon-name><tp:taxon-name-part taxon-name-part-type="genus" reg="Lamellothyrea">L.</tp:taxon-name-part> <tp:taxon-name-part taxon-name-part-type="species" reg="descarpentriesi">descarpentriesi</tp:taxon-name-part></tp:taxon-name></italic> appears to be slightly shorter than that of <italic><tp:taxon-name><tp:taxon-name-part taxon-name-part-type="genus" reg="Lamellothyrea">L.</tp:taxon-name-part> <tp:taxon-name-part taxon-name-part-type="species" reg="isimangaliso">isimangaliso</tp:taxon-name-part></tp:taxon-name></italic> and the tomentose maculation on the dorsal surface is much more developed in the former than in the latter species. <italic><tp:taxon-name><tp:taxon-name-part taxon-name-part-type="genus" reg="Lamellothyrea">Lamellothyrea</tp:taxon-name-part> <tp:taxon-name-part taxon-name-part-type="species" reg="descarpentriesi">descarpentriesi</tp:taxon-name-part></tp:taxon-name></italic> is also more uniform in its background colouration, which is <!--PageBreak-->consistently dark green, while a purple sheen and even brown-green dominance generally prevails in <italic><tp:taxon-name><tp:taxon-name-part taxon-name-part-type="genus" reg="Lamellothyrea">L.</tp:taxon-name-part> <tp:taxon-name-part taxon-name-part-type="species" reg="isimangaliso">isimangaliso</tp:taxon-name-part></tp:taxon-name></italic>. Finally, the aedeagal parameres are slightly longer in <italic><tp:taxon-name><tp:taxon-name-part taxon-name-part-type="genus" reg="Lamellothyrea">L.</tp:taxon-name-part> <tp:taxon-name-part taxon-name-part-type="species" reg="isimangaliso">isimangaliso</tp:taxon-name-part></tp:taxon-name></italic>, with their dorsal lobes narrowing substantially in the middle and then forming a sinuate apex with a visible protuberance on each side. In <italic><tp:taxon-name><tp:taxon-name-part taxon-name-part-type="genus" reg="Lamellothyrea">L.</tp:taxon-name-part> <tp:taxon-name-part taxon-name-part-type="species" reg="descarpentriesi">descarpentriesi</tp:taxon-name-part></tp:taxon-name></italic>, the dorsal lobes are more compact and virtually lack both central constriction and apical protuberances.</p></tp:treatment-sec><tp:treatment-sec sec-type="description" id="SECID0ELAAE"><title>Description of holotype male</title><p>(Figs <xref ref-type="fig" rid="F1">1B</xref>, <xref ref-type="fig" rid="F2">2B</xref>, <xref ref-type="fig" rid="F3">3C–D</xref>, <xref ref-type="fig" rid="F4">4</xref>). <italic>Size</italic>. Length 20.3; width 11.0 mm.</p><p>
            <italic>Body</italic>. Dark green to purple, with blackish maculation on elytra and residual tomentum on pronotal sides and elytral surface (Figs <xref ref-type="fig" rid="F1">1B</xref>, <xref ref-type="fig" rid="F2">2B</xref>, <xref ref-type="fig" rid="F4">4</xref>); velutinous, with remarkable sheen when exposed to direct light (Fig. <xref ref-type="fig" rid="F4">4</xref>).</p><fig id="F1" position="float" orientation="portrait"><label>Figure 1.</label><caption><p>Dorsal habitus of <bold>A</bold> <italic><tp:taxon-name><tp:taxon-name-part taxon-name-part-type="genus" reg="Lamellothyrea">Lamellothyrea</tp:taxon-name-part> <tp:taxon-name-part taxon-name-part-type="species" reg="descarpentriesi">descarpentriesi</tp:taxon-name-part></tp:taxon-name></italic> (Marracuene, Mozambique) and <bold>B</bold> <italic><tp:taxon-name><tp:taxon-name-part taxon-name-part-type="genus" reg="Lamellothyrea">Lamellothyrea</tp:taxon-name-part> <tp:taxon-name-part taxon-name-part-type="species" reg="isimangaliso">isimangaliso</tp:taxon-name-part></tp:taxon-name></italic> sp. n. (St Lucia, South Africa).</p></caption><graphic xmlns:xlink="http://www.w3.org/1999/xlink" xlink:href="zookeys-688-035-g001.jpg" position="float" orientation="portrait" xlink:type="simple" id="oo_149219.jpg"/></fig><fig id="F2" position="float" orientation="portrait"><label>Figure 2.</label><caption><p>Clypeal armour of <bold>A</bold> <italic><tp:taxon-name><tp:taxon-name-part taxon-name-part-type="genus" reg="Lamellothyrea">Lamellothyrea</tp:taxon-name-part> <tp:taxon-name-part taxon-name-part-type="species" reg="descarpentriesi">descarpentriesi</tp:taxon-name-part></tp:taxon-name></italic> (Marracuene, Mozambique) and <bold>B</bold> <italic><tp:taxon-name><tp:taxon-name-part taxon-name-part-type="genus" reg="Lamellothyrea">Lamellothyrea</tp:taxon-name-part> <tp:taxon-name-part taxon-name-part-type="species" reg="isimangaliso">isimangaliso</tp:taxon-name-part></tp:taxon-name></italic> sp. n. (St Lucia, South Africa).</p></caption><graphic xmlns:xlink="http://www.w3.org/1999/xlink" xlink:href="zookeys-688-035-g002.jpg" position="float" orientation="portrait" xlink:type="simple" id="oo_149220.jpg"/></fig><p>
            <italic>Head</italic>. Black to dark green towards vertex; clypeus deeply concave and sharply upturned at anterior margin, where two symmetrical lateral horns with external indentation project forward (Fig. <xref ref-type="fig" rid="F2">2B</xref>); frons with one major transverse round lamina, one minor frontal lamina and one longitudinal ridge extending to posterior end of vertex; numerous long, yellow to orange setae emerging from all cavities; frontal cavity forming secondary, shorter horns at lateral margins; entire surface covered in coarse, round punctures or geminate striae, except on clypeal ridges and supra-ocular tubercle (Figs <xref ref-type="fig" rid="F1">1B</xref>, <xref ref-type="fig" rid="F2">2B</xref>); antennal clubs dark brown, of normal cetonid length, of approximately the same length of flagellum; pedicel dark brown to black, flagellum brown, both bearing scattered but long, erected yellow setae.</p><p>
            <italic>Pronotum</italic>. Octagonal with angles smoothly rounded; lateral margins carinate and exhibiting white cretaceous band often interrupted, particularly near base and apex; posterior margin trisinuate with pre-scutellar arch marked; purple to brown, with widespread iridescence and five longitudinal black to dark-green bands (narrow one at center and two broader ones on each side); matt with dense crescent to semi-crescent sculpture, except on pre-scutellar arch; short, scattered yellow setae present throughout surface, longer at margins but absent on pre-scutellar arch (Figs <xref ref-type="fig" rid="F1">1B</xref>, <xref ref-type="fig" rid="F4">4</xref>).</p><!--PageBreak--><p>
            <italic>Scutellum.</italic> Purple to brown and even black at base; generally smooth, with few scattered punctures and setae at margins only; broadly triangular with sharp apex and without lateral grooves (Fig. <xref ref-type="fig" rid="F1">1B</xref>).</p><!--PageBreak--><p>
            <italic>Elytron</italic>. With moderately elevated sutural, discal, humeral and lateral costae; colour varying from purple to brown, with dark spots and bands particularly developed on apical half, on lateral declivity and above humeral callus; residual tomentose marking noticeable only along lateral declivity; both humeral and apical calluses pronounced; apical margin smoothly rounded, bearing a short proximal spine; crescent to horseshoe punctures on all interstrial surfaces, with very short yellow setae scattered throughout but becoming longer on lateral and apical declivities (Figs <xref ref-type="fig" rid="F1">1B</xref>, <xref ref-type="fig" rid="F4">4</xref>).</p><p>
            <italic>Pygidium</italic>. Triangular and remarkably convex; black to dark green, without any tomentum; with dense layered to wrinkled sculpture throughout and short yellow setae at centre, becoming much longer on apico-lateral margins.</p><p>
            <italic>Legs</italic>. Slender and elongate, with apical tarsal segments hypertrophic; protibia effectively bidentate, with third tooth obsolete and well-developed longitudinal grooves, with sparse short yellow setae, becoming longer and denser on inner margin; meso- and metatibia with longer and denser yellow setae, with striolate surfaces and mid spine on outer carina, distal margin bi- and tridentate respectively; spurs slender and sharply pointed, twice as long in metatibia than in mesotibia (Fig. <xref ref-type="fig" rid="F1">1B</xref>).</p><!--PageBreak--><p>
            <italic>Ventral surface</italic>. Shiny dark brown to green; exhibiting small and sparse crescent sculpture throughout surface; with long and dense yellow setae throughout surface, except on metasternum, metafemora and abdominal sternites; mesometasternal lobe very round and broadly expanded anteriorly; abdominal sternites with visible concavity at centre.</p><p>
            <italic>Aedeagus</italic>. Parameres with blunt apex in both lateral and dorsal view (Fig. <xref ref-type="fig" rid="F3">3C</xref>); dorsal lobes narrower than ventral lobes and sharply constricted at mid length, then expanded again at apex; apex broad with sinuations and small sutural projections at centre (Fig. <xref ref-type="fig" rid="F3">3C–D</xref>).</p><p>
            <italic>Derivatio nominis.</italic> The name <italic><tp:taxon-name><tp:taxon-name-part taxon-name-part-type="genus" reg="Lamellothyrea">L.</tp:taxon-name-part> <tp:taxon-name-part taxon-name-part-type="species" reg="isimangaliso">isimangaliso</tp:taxon-name-part></tp:taxon-name></italic> sp. n. reflects its known distribution range, which, with the exception of the southern locality of Lake Nhlabane, falls entirely within the iSimangaliso Wetland Park, South Africa’s first UNESCO World Heritage Site.</p><fig id="F3" position="float" orientation="portrait"><label>Figure 3.</label><caption><p>Dorsal (<bold>A</bold>) and lateral (<bold>B</bold>) views of aedeagal parameres of <italic><tp:taxon-name><tp:taxon-name-part taxon-name-part-type="genus" reg="Lamellothyrea">Lamellothyrea</tp:taxon-name-part> <tp:taxon-name-part taxon-name-part-type="species" reg="descarpentriesi">descarpentriesi</tp:taxon-name-part></tp:taxon-name></italic> (Marracuene, Mozambique); dorsal (<bold>C</bold>) and lateral (<bold>D</bold>) views of same for <italic><tp:taxon-name><tp:taxon-name-part taxon-name-part-type="genus" reg="Lamellothyrea">Lamellothyrea</tp:taxon-name-part> <tp:taxon-name-part taxon-name-part-type="species" reg="isimangaliso">isimangaliso</tp:taxon-name-part></tp:taxon-name></italic> sp. n. (St Lucia, South Africa).</p></caption><graphic xmlns:xlink="http://www.w3.org/1999/xlink" xlink:href="zookeys-688-035-g003.jpg" position="float" orientation="portrait" xlink:type="simple" id="oo_149221.jpg"/></fig><fig id="F4" position="float" orientation="portrait"><label>Figure 4.</label><caption><p>
                <italic><tp:taxon-name><tp:taxon-name-part taxon-name-part-type="genus" reg="Lamellothyrea">Lamellothyrea</tp:taxon-name-part> <tp:taxon-name-part taxon-name-part-type="species" reg="isimangaliso">isimangaliso</tp:taxon-name-part></tp:taxon-name></italic> sp. n. in its natural habitat at St Lucia Estuary (Photo: Lynette Clennell, March 2009).</p></caption><graphic xmlns:xlink="http://www.w3.org/1999/xlink" xlink:href="zookeys-688-035-g004.jpg" position="float" orientation="portrait" xlink:type="simple" id="oo_149222.jpg"/></fig></tp:treatment-sec><tp:treatment-sec sec-type="description" id="SECID0EGJAE"><title>Description of female.</title><p>There is little sexual dimorphism in this species. The main difference lies in the female exhibiting a tridentate and more enlarged protibia than the male. The general body shape of the female also appears more globose than that of the male, particularly at the level of the abdominal sternites, which bulge out quite significantly to impart a convex shape. The length of the antennal clubs is slightly shorter than in the male. Finally, the female metatibial spurs are more blunt, concave <!--PageBreak-->and laterally expanded, assuming the shape of a typical fossorial organ used to burrow into the dune sand (Fig. <xref ref-type="fig" rid="F3">3B</xref>).</p></tp:treatment-sec><tp:treatment-sec sec-type="distribution" id="SECID0ESJAE"><title>Distribution.</title><p>The species appears to be virtually restricted to the coastal dune forest of the iSimangaliso Wetland Park. The only known record outside the Park is from Lake Nhlabane, which is located about 10 km southeast of its southern boundary.</p></tp:treatment-sec><tp:treatment-sec sec-type="conservation status" id="SECID0EXJAE"><title>Conservation status.</title><p>Although there are indications that coastal dune mining maybe negatively impacting the population of <italic><tp:taxon-name><tp:taxon-name-part taxon-name-part-type="genus" reg="Lamellothyrea">L.</tp:taxon-name-part> <tp:taxon-name-part taxon-name-part-type="species" reg="isimangaliso">isimangaliso</tp:taxon-name-part></tp:taxon-name></italic> at the southernmost end of its distribution range, there are currently no threats to the species, as its habitat within the iSimangaliso Wetland Park is entirely under statutory protection. The Park was proclaimed as South Africa’s first UNESCO World Heritage Site in 1999, and is particularly recognised for its exceptional biodiversity and as a center of endemism (<xref ref-type="bibr" rid="B8">Porter 2013</xref>).</p></tp:treatment-sec><tp:treatment-sec sec-type="biology" id="SECID0EMKAE"><title>Biology.</title><p>Although its larval stages remain unknown, <italic><tp:taxon-name><tp:taxon-name-part taxon-name-part-type="genus" reg="Lamellothyrea">L.</tp:taxon-name-part> <tp:taxon-name-part taxon-name-part-type="species" reg="isimangaliso">isimangaliso</tp:taxon-name-part></tp:taxon-name></italic> is a typical coastal forest dweller. The period of adult activity mirrors the pattern of rainfall in the region, with a bimodal distribution and peaks in November-December and February-March. Both sexes have been repeatedly observed feeding on flowers and fruits of dune waterberry trees, <italic><tp:taxon-name><tp:taxon-name-part taxon-name-part-type="genus" reg="Sizygium">Sizygium</tp:taxon-name-part> <tp:taxon-name-part taxon-name-part-type="species" reg="cordatum">cordatum</tp:taxon-name-part></tp:taxon-name></italic> and have occasionally been trapped using aerial devices baited with fermenting fruits (<xref ref-type="bibr" rid="B2">Combrink and Kyle 2006</xref>).</p></tp:treatment-sec><tp:treatment-sec sec-type="remarks" id="SECID0EMLAE"><title>Remarks.</title><p>Within the type series, the size ranges as follows: ♂ length 20.1–21.4 mm, width 11.0–11.4 mm (n = 21); ♀ length 21.2–21.8 mm, width 11.3–12.0 mm (n = 11).</p><!--PageBreak--><p>There is substantial variability in the background colouration of the numerous specimens of <italic><tp:taxon-name><tp:taxon-name-part taxon-name-part-type="genus" reg="Lamellothyrea">L.</tp:taxon-name-part> <tp:taxon-name-part taxon-name-part-type="species" reg="isimangaliso">isimangaliso</tp:taxon-name-part></tp:taxon-name></italic> sp. n. examined, ranging from light-brown to purple and dark-green. The velutinous purple sheen is, however, the most dominant chromatic form in both sexes. The residual tomentose spots on the elytral and pronotal margins are always poorly noticeable and can virtually disappear completely in some specimens. The vittate pronotum seems to be a consistent feature, but the longitudinal bands range in colour from black to dark-green and even brown. The pygidial background colour is invariably dark green, but occasionally it exhibits residual tomentum near the basal margin.</p></tp:treatment-sec><tp:treatment-sec sec-type="type material" id="SECID0E6LAE"><title>Type material examined.</title><p>Holotype (♂): South Africa, <abbrev xmlns:xlink="http://www.w3.org/1999/xlink" xlink:title="KwaZulu-Natal" id="ABBRID0EFMAE" xlink:type="simple">KZN</abbrev>, St Lucia, 19–20 Feb 2000, R Perissinotto &amp; L Clennell (<named-content xmlns:xlink="http://www.w3.org/1999/xlink" content-type="dwc:institutional_code" xlink:type="simple">TMSA</named-content>). Paratypes: 2♂♂, as above (<abbrev xmlns:xlink="http://www.w3.org/1999/xlink" xlink:title="Renzo Perissinotto and Lynette Clennell Private Collection, Port Elizabeth, South Africa" id="ABBRID0ENMAE" xlink:type="simple">PCPC</abbrev>); 1 ♀, as above, but 13 Jan 2001; 1♂, as above, but 17 Feb 2001 (<abbrev xmlns:xlink="http://www.w3.org/1999/xlink" xlink:title="Renzo Perissinotto and Lynette Clennell Private Collection, Port Elizabeth, South Africa" id="ABBRID0ERMAE" xlink:type="simple">PCPC</abbrev>); 1♀, as above, but 12–13 Feb 2000; 1♀, as above, but 01 Jan 1999 (<abbrev xmlns:xlink="http://www.w3.org/1999/xlink" xlink:title="Renzo Perissinotto and Lynette Clennell Private Collection, Port Elizabeth, South Africa" id="ABBRID0EVMAE" xlink:type="simple">PCPC</abbrev>); 2♂♂, as above, but 28 Feb 99 (<abbrev xmlns:xlink="http://www.w3.org/1999/xlink" xlink:title="Renzo Perissinotto and Lynette Clennell Private Collection, Port Elizabeth, South Africa" id="ABBRID0EZMAE" xlink:type="simple">PCPC</abbrev>); 1♂, as above, but 30 Oct 1999; 4♂♂, 4♀♀, as above, but 20–23 Mar 2004 (<named-content xmlns:xlink="http://www.w3.org/1999/xlink" content-type="dwc:institutional_code" xlink:type="simple">ISAM</named-content>, <named-content xmlns:xlink="http://www.w3.org/1999/xlink" content-type="dwc:institutional_code" xlink:type="simple">DMSA</named-content>); 1♂, but False Bay, 4 Apr 2012 (<abbrev xmlns:xlink="http://www.w3.org/1999/xlink" xlink:title="Renzo Perissinotto and Lynette Clennell Private Collection, Port Elizabeth, South Africa" id="ABBRID0EHNAE" xlink:type="simple">PCPC</abbrev>); 1♂, <abbrev xmlns:xlink="http://www.w3.org/1999/xlink" xlink:title="KwaZulu-Natal" id="ABBRID0ELNAE" xlink:type="simple">KZN</abbrev>, iSimangaliso, Dec 2002, X. Combrink leg (<abbrev xmlns:xlink="http://www.w3.org/1999/xlink" xlink:title="Renzo Perissinotto and Lynette Clennell Private Collection, Port Elizabeth, South Africa" id="ABBRID0EPNAE" xlink:type="simple">PCPC</abbrev>); 1♂, <abbrev xmlns:xlink="http://www.w3.org/1999/xlink" xlink:title="KwaZulu-Natal" id="ABBRID0ETNAE" xlink:type="simple">KZN</abbrev>, Kosi Mouth, 21/10/2003, R Kyle leg (<abbrev xmlns:xlink="http://www.w3.org/1999/xlink" xlink:title="Renzo Perissinotto and Lynette Clennell Private Collection, Port Elizabeth, South Africa" id="ABBRID0EXNAE" xlink:type="simple">PCPC</abbrev>); 1♂, Natal, Mapelane, 12/93, I.R. Willem (<abbrev xmlns:xlink="http://www.w3.org/1999/xlink" xlink:title="Renzo Perissinotto and Lynette Clennell Private Collection, Port Elizabeth, South Africa" id="ABBRID0E2NAE" xlink:type="simple">PCPC</abbrev>); 14♂♂ + 5♀♀, South Africa KwaZulu-Natal, 6 km N of St. Lucia Bay, <named-content xmlns:xlink="http://www.w3.org/1999/xlink" content-type="dwc:verbatimCoordinates" xlink:type="simple"><named-content content-type="geo-json" specific-use="{&#34;type&#34;:&#34;Point&#34;,&#34;coordinates&#34;:[32.440000,-27.637778]}" id="NCID0ECOAE" xlink:type="simple">S27°38'16", E32°26'24"</named-content></named-content> 20 m a.s.l., 22–30 Dec 1990, P. Stobbia <italic>leg.</italic> (PCBM); 12♂♂ + 7♀♀, South Africa, KwaZulu-Natal, St. Lucia Bay <named-content xmlns:xlink="http://www.w3.org/1999/xlink" content-type="dwc:verbatimCoordinates" xlink:type="simple"><named-content content-type="geo-json" specific-use="{&#34;type&#34;:&#34;Point&#34;,&#34;coordinates&#34;:[32.413889,-28.370278]}" id="NCID0EMOAE" xlink:type="simple">S28°22'13", E32°24'50"</named-content></named-content> 23 m a.s.l., 12 Dec 1994, A.P. Marais <italic>leg.</italic> (PCBM); 1 ♀, South Africa <abbrev xmlns:xlink="http://www.w3.org/1999/xlink" xlink:title="KwaZulu-Natal" id="ABBRID0ETOAE" xlink:type="simple">KZN</abbrev>, Sodwana Bay 27.33S, 32.40E 30 m, 1987/03/05, Reavell PE leg., Coastal dune forest, Feeding on fruit (unspecified) (<named-content xmlns:xlink="http://www.w3.org/1999/xlink" content-type="dwc:institutional_code" xlink:type="simple">SANC</named-content>, COLS16846); 8♂♂ + 6♀♀, South Africa <abbrev xmlns:xlink="http://www.w3.org/1999/xlink" xlink:title="KwaZulu-Natal" id="ABBRID0E3OAE" xlink:type="simple">KZN</abbrev>, near Lake Nhlabane, 25 km NE of Richards Bay 28.38S 32.16E, 1991/02/03, Vogt M leg., Coastal dune forest, Hanging fermenting fruit bait trap, Specimen from University of Pretoria research programme into post-mining dune rehabilitation at Richards Bay Minerals, In rehabilitating dune forest 12 years post mining (<named-content xmlns:xlink="http://www.w3.org/1999/xlink" content-type="dwc:institutional_code" xlink:type="simple">SANC</named-content>, COLS16847); 1♀, South Africa <abbrev xmlns:xlink="http://www.w3.org/1999/xlink" xlink:title="KwaZulu-Natal" id="ABBRID0EFPAE" xlink:type="simple">KZN</abbrev>, near Lake Nhlabane, 25 km NE of Richards Bay 28.38S, 32.16E, 1992/03/16 to 1992/03/20; Vogt M leg., Coastal dune forest, Hanging fermenting fruit bait trap, Specimen from University of Pretoria research programme into post-mining dune rehabilitation at Richards Bay Minerals (<named-content xmlns:xlink="http://www.w3.org/1999/xlink" content-type="dwc:institutional_code" xlink:type="simple">SANC</named-content>, COLS16848); 1♂, South Africa <abbrev xmlns:xlink="http://www.w3.org/1999/xlink" xlink:title="KwaZulu-Natal" id="ABBRID0EOPAE" xlink:type="simple">KZN</abbrev>, Sodwana Bay 27.33S, 32.40E, 1988/01/05 to 1988-01-06, E Holm E &amp; E Marais leg., Hanging fermenting fruit bait trap (<named-content xmlns:xlink="http://www.w3.org/1999/xlink" content-type="dwc:institutional_code" xlink:type="simple">SANC</named-content>, COLS16849); 10 ind., South Africa, Zululand Natal, Sodwana Bay 5 km S, 27.35S, 32.39E, 23/11/1992, Endrody-Younga E-Y: 2845, Ground traps, 4 days, with banana bait (<named-content xmlns:xlink="http://www.w3.org/1999/xlink" content-type="dwc:institutional_code" xlink:type="simple">TMSA</named-content>, CPH6477); 14 ind., South Africa, Zululand Natal, Sodwana Bay 5km S, 27.35S, 32.39E, 23/11/1992, Endrödy-Younga leg. E-Y: 2846, Hanging fruit traps (<named-content xmlns:xlink="http://www.w3.org/1999/xlink" content-type="dwc:institutional_code" xlink:type="simple">TMSA</named-content>, CPH6478); 1 ind., South Africa, Zululand Natal, Sodwana Bay 5km S, 27.35S, 32.39E, 23/11/1992, Endrödy-Younga leg. E-Y: 2847, Grass netting (<named-content xmlns:xlink="http://www.w3.org/1999/xlink" content-type="dwc:institutional_code" xlink:type="simple">TMSA</named-content>, CPH6479); 2 ind., South Africa, Natal, Sodwana Bay 27.32S, 32.42E, 16/1/1992, M. Vogt &amp; E. Holm leg. (<named-content xmlns:xlink="http://www.w3.org/1999/xlink" content-type="dwc:institutional_code" xlink:type="simple">TMSA</named-content>, CPH6480); 1 ind., South Africa, Natal, Sodwana Bay, 4–12–1988, HP Terblanche leg., Waterbessie (<named-content xmlns:xlink="http://www.w3.org/1999/xlink" content-type="dwc:institutional_code" xlink:type="simple">TMSA</named-content>, CPH6481); 1 ind., South Africa, Zululand Natal, Sodwana Bay, 28/2/1982 <!--PageBreak-->(<named-content xmlns:xlink="http://www.w3.org/1999/xlink" content-type="dwc:institutional_code" xlink:type="simple">TMSA</named-content>, CPH6482); 1 ind., South Africa, Natal, Sodwana Bay Nat. Res., 27.32S 32.4E, 1/1988, O. Bourquin leg., Baited forest trap (<named-content xmlns:xlink="http://www.w3.org/1999/xlink" content-type="dwc:institutional_code" xlink:type="simple">TMSA</named-content>, CPH6483); 1 ind., South Africa, Natal, Sodwana Bay Nat. Park Cmpgrd., 9–13/11/1986, Evans, d’Hotman &amp; Nel leg. (<named-content xmlns:xlink="http://www.w3.org/1999/xlink" content-type="dwc:institutional_code" xlink:type="simple">TMSA</named-content>, CPH6484); 1 ind., South Africa, Natal, Cape Vidal Park Cmpgrd., 28.07S, 32.33E, 13–15/11/1986, Evans, d’Hotman &amp; Nel leg. (<named-content xmlns:xlink="http://www.w3.org/1999/xlink" content-type="dwc:institutional_code" xlink:type="simple">TMSA</named-content>, CPH6485); 1 ind., South Africa, Natal, Cape Vidal, St. Lucia Nat. Res., 28.08S 32.33E, 1–4/1/1988, E. Holm &amp; E. Marais leg., Bait traps (<named-content xmlns:xlink="http://www.w3.org/1999/xlink" content-type="dwc:institutional_code" xlink:type="simple">TMSA</named-content>, CPH6486); 2 ind., South Africa, <abbrev xmlns:xlink="http://www.w3.org/1999/xlink" xlink:title="KwaZulu-Natal" id="ABBRID0EBRAE" xlink:type="simple">KZN</abbrev>, St Lucia, 22 Mar 2004, R Perissinotto &amp; L Clennell (<named-content xmlns:xlink="http://www.w3.org/1999/xlink" content-type="dwc:institutional_code" xlink:type="simple">DMSA</named-content>, COL35760, COL35760); 1 ind., as above but 26 Oct 2004 (<named-content xmlns:xlink="http://www.w3.org/1999/xlink" content-type="dwc:institutional_code" xlink:type="simple">DMSA</named-content>, COL35762); 3 ind., as above but 1 Oct 2008 (<named-content xmlns:xlink="http://www.w3.org/1999/xlink" content-type="dwc:institutional_code" xlink:type="simple">DMSA</named-content>, COL35763, COL35764, COL35765); 2♂♂ + 1♀, RSA KwaZulu-Natal, St Lucia, 20–22/03/2004, Perissinotto &amp; Clennell (<abbrev xmlns:xlink="http://www.w3.org/1999/xlink" content-type="institution" xlink:title="Thierry Garnier Private Collection, Montpellier, France" id="ABBRID0EURAE" xlink:type="simple">TGPC</abbrev>); 2♂♂ + 2♀♀, RSA N. Natal, Sodwana Bay, 03/1994 (<abbrev xmlns:xlink="http://www.w3.org/1999/xlink" content-type="institution" xlink:title="Thierry Garnier Private Collection, Montpellier, France" id="ABBRID0EZRAE" xlink:type="simple">TGPC</abbrev>); 3♂♂ + 2♀♀, South Africa <abbrev xmlns:xlink="http://www.w3.org/1999/xlink" xlink:title="KwaZulu-Natal" id="ABBRID0E5RAE" xlink:type="simple">KZN</abbrev>, St Lucia, 20–22 Mar 2004, R Perissinotto &amp; L Clennell (<abbrev xmlns:xlink="http://www.w3.org/1999/xlink" xlink:title="Cyril Di Gennaro Private Collection, Arcueil, France" id="ABBRID0ECSAE" xlink:type="simple">CDPC</abbrev>); 3 ind., South Africa, KwaZulu-Natal, St. Lucia –28.37.500S, 32.42694E, 20–22/3/1904 (most likely 2004), (<named-content xmlns:xlink="http://www.w3.org/1999/xlink" content-type="dwc:institutional_code" xlink:type="simple">ISAM</named-content>, COL-A059118); 3♂♂ + 2♀♀, S-Africa Natal, Sta Lucia, 1–91, Ex collection Dr. Vincent Allard received from Christophe Allard 21.II.2015 (<abbrev xmlns:xlink="http://www.w3.org/1999/xlink" xlink:title="Gerhard Beinhundner Private Collection, Euerbach, Germany" id="ABBRID0ELSAE" xlink:type="simple">GBPC</abbrev>); 1♂, R.S.A. Zululand, Sodwana Bay, II-1987. P. Stobbia, Ex collection Dr. Vincent Allard received from Christophe Allard 21.II.2015 (<abbrev xmlns:xlink="http://www.w3.org/1999/xlink" xlink:title="Gerhard Beinhundner Private Collection, Euerbach, Germany" id="ABBRID0EPSAE" xlink:type="simple">GBPC</abbrev>); 1♀, R.S.A. Zululand, Sodwana Bay, 7–XI–1987. P. Stobbia, Ex collection Dr. Vincent Allard received from Christophe Allard 21.II.2015 (<abbrev xmlns:xlink="http://www.w3.org/1999/xlink" xlink:title="Gerhard Beinhundner Private Collection, Euerbach, Germany" id="ABBRID0ETSAE" xlink:type="simple">GBPC</abbrev>); 1♂ + 1♀ , RSA Natal, St. Lucia, 1.1991, coll. V. Allard (<abbrev xmlns:xlink="http://www.w3.org/1999/xlink" xlink:title="Gerhard Beinhundner Private Collection, Euerbach, Germany" id="ABBRID0EXSAE" xlink:type="simple">GBPC</abbrev>); 1♂ + 1♀, No data, Ex collection Dr. Vincent Allard received from Christophe Allard 21.II.2015 (<abbrev xmlns:xlink="http://www.w3.org/1999/xlink" xlink:title="Gerhard Beinhundner Private Collection, Euerbach, Germany" id="ABBRID0E2SAE" xlink:type="simple">GBPC</abbrev>); 1♀, RSA Natal, St. Lucia, 3.1992, coll. Owen (<abbrev xmlns:xlink="http://www.w3.org/1999/xlink" xlink:title="Gerhard Beinhundner Private Collection, Euerbach, Germany" id="ABBRID0E6SAE" xlink:type="simple">GBPC</abbrev>); 1♂, South Africa, , <abbrev xmlns:xlink="http://www.w3.org/1999/xlink" xlink:title="KwaZulu-Natal" id="ABBRID0EDTAE" xlink:type="simple">KZN</abbrev>, St Lucia 31 Oct 2008, R. Perissinotto &amp; L. Clennell leg. (<abbrev xmlns:xlink="http://www.w3.org/1999/xlink" xlink:title="Sébastien Rojkoff Private Collection, Lyon, France" id="ABBRID0EHTAE" xlink:type="simple">SRPC</abbrev>); 1♀, 11–XII–2008, South Africa, <abbrev xmlns:xlink="http://www.w3.org/1999/xlink" xlink:title="KwaZulu-Natal" id="ABBRID0ELTAE" xlink:type="simple">KZN</abbrev>, 11 Dec 2008, St Lucia R. Perissinotto &amp; L. Clennell leg. (<abbrev xmlns:xlink="http://www.w3.org/1999/xlink" xlink:title="Sébastien Rojkoff Private Collection, Lyon, France" id="ABBRID0EPTAE" xlink:type="simple">SRPC</abbrev>).</p><fig id="F5" position="float" orientation="portrait"><label>Figure 5.</label><caption><p>Typical habitat of <italic><tp:taxon-name><tp:taxon-name-part taxon-name-part-type="genus" reg="Lamellothyrea">Lamellothyrea</tp:taxon-name-part> <tp:taxon-name-part taxon-name-part-type="species" reg="isimangaliso">isimangaliso</tp:taxon-name-part></tp:taxon-name></italic> sp. n. in the coastal forest on the Eastern Shores of Lake St Lucia (Photo: Nicola Carrasco, May 2010).</p></caption><graphic xmlns:xlink="http://www.w3.org/1999/xlink" xlink:href="zookeys-688-035-g005.jpg" position="float" orientation="portrait" xlink:type="simple" id="oo_149223.jpg"/></fig><fig id="F6" position="float" orientation="portrait"><label>Figure 6.</label><caption><p>Known distribution of <italic><tp:taxon-name><tp:taxon-name-part taxon-name-part-type="genus" reg="Lamellothyrea">Lamellothyrea</tp:taxon-name-part> <tp:taxon-name-part taxon-name-part-type="species" reg="descarpentriesi">descarpentriesi</tp:taxon-name-part></tp:taxon-name></italic> (blue circles) and <italic><tp:taxon-name><tp:taxon-name-part taxon-name-part-type="genus" reg="Lamellothyrea">L.</tp:taxon-name-part> <tp:taxon-name-part taxon-name-part-type="species" reg="isimangaliso">isimangaliso</tp:taxon-name-part></tp:taxon-name></italic> sp. n. (red circles).</p></caption><graphic xmlns:xlink="http://www.w3.org/1999/xlink" xlink:href="zookeys-688-035-g006.jpg" position="float" orientation="portrait" xlink:type="simple" id="oo_149224.jpg"/></fig></tp:treatment-sec><ref-list><ref id="B8"><mixed-citation xmlns:xlink="http://www.w3.org/1999/xlink" xlink:type="simple">
          <person-group><name name-style="western"><surname>Porter</surname><given-names>RN</given-names></name></person-group> (<year>2013</year>) <article-title>South Africa’s first World Heritage Site.</article-title> In: <person-group><name name-style="western"><surname>Perissinotto</surname><given-names>R</given-names></name><name name-style="western"><surname>Stretch</surname><given-names>DD</given-names></name><name name-style="western"><surname>Taylor</surname><given-names>RH</given-names></name></person-group> (<role>Eds</role>) <issue-title>Ecology and Conservation of Estuarine Ecosystems: Lake St Lucia as a Global Model.</issue-title> <source>Cambridge University Press, New York</source>, <fpage>1</fpage>–<lpage>19</lpage>. <ext-link xlink:type="simple" ext-link-type="doi" xlink:href="10.1017/CBO9781139095723.003">https://doi.org/10.1017/CBO9781139095723.003</ext-link></mixed-citation></ref><ref id="B2"><mixed-citation xmlns:xlink="http://www.w3.org/1999/xlink" xlink:type="simple">
          <person-group><name name-style="western"><surname>Combrink</surname><given-names>AS</given-names></name><name name-style="western"><surname>Kyle</surname><given-names>R</given-names></name></person-group> (<year>2006</year>) <source>A handbook on the rare, threatened and endemic species of the Greater St Lucia Wetland Park.</source> <publisher-name>Greater St Lucia Wetland Park</publisher-name>, <publisher-loc>Unpublished Internal Report</publisher-loc>, <size units="page">191 pp</size>.</mixed-citation></ref></ref-list></tp:taxon-treatment>
